# Supplementary material for: Genomic and Glycolytic Entropy Are Reliable Radiogenomic Heterogeneity Biomarkers for Non-Small Cell Lung Cancer
Source: Int J Mol Sci. 2023 Feb 16;24(4):3988. doi: 10.3390/ijms24043988 (PMC9959107; doi:10.3390/ijms24043988)
Supplement: Supplementary file 1 [file ijms-24-03988-s001.zip]

Archive with 1 entries (1 files):
- ijms-2159402-supplementary.pdf
